# Supplementary material for: Deep Learning with Transformer or Convolutional Neural Network in the Assessment of Tumor-Infiltrating Lymphocytes (TILs) in Breast Cancer Based on US Images: A Dual-Center Retrospective Study
Source: Cancers (Basel). 2023 Jan 29;15(3):838. doi: 10.3390/cancers15030838 (PMC9913836; doi:10.3390/cancers15030838)
Supplement: Supplementary file 1 [file cancers-15-00838-s001.zip]

Archive with 1 entries (1 files):
- cancers-2109523-supplementary.pdf
